# Supplementary material for: Quantitative CT Correlates with Local Inflammation in Lung of Patients with Subtypes of Chronic Lung Allograft Dysfunction
Source: Cells. 2022 Feb 16;11(4):699. doi: 10.3390/cells11040699 (PMC8870691; doi:10.3390/cells11040699)
Supplement: Supplementary file 1 [file cells-11-00699-s001.zip]

Archive with 1 entries (1 files):
- cells-1513770-supplementary.pdf
